# Supplementary material for: Racket Sports-Related Injuries in Youth Athletes: A Narrative Review
Source: Int J Environ Res Public Health. 2026 Jan 22;23(1):135. doi: 10.3390/ijerph23010135 (PMC12840935; doi:10.3390/ijerph23010135)
Supplement: Supplementary file 1 [file ijerph-23-00135-s001.zip]

Archive with 1 entries (1 files):
- ijerph-4037791-supplementary.pdf
